# Supplementary material for: Volumetric Bone Mineral Density Measured by HR-pQCT in Patients with Psoriasis or Psoriatic Arthritis: A Systematic Review and Meta-Analysis with Trial Sequential Analysis
Source: Healthcare (Basel). 2021 Aug 17;9(8):1056. doi: 10.3390/healthcare9081056 (PMC8393585; doi:10.3390/healthcare9081056)
Supplement: Supplementary file 1 [file healthcare-09-01056-s001.zip]

Archive with 1 entries (1 files):
- healthcare-1293687-supplementary.pdf
